# Supplementary material for: Development of a Protocol Using the Delphi Method for the ad interim Supply of Hormonal Contraceptives in Swiss Pharmacies
Source: Pharmacy (Basel). 2022 Dec 2;10(6):168. doi: 10.3390/pharmacy10060168 (PMC9785210; doi:10.3390/pharmacy10060168)
Supplement: Supplementary file 1 [file pharmacy-10-00168-s001.zip]

Archive with 3 entries (3 files):
- 221121 Supplement_Protocol_FINAL_tyo.pdf
- Supplement_Abgabeprotokoll__German.pdf
- Supplement_Kommentarblatt_German.pdf
